# Supplementary material for: The Effect of Mutations in the TPR and Ankyrin Families of Alpha Solenoid Repeat Proteins
Source: Front Bioinform. 2021 Jul 6;1:696368. doi: 10.3389/fbinf.2021.696368 (PMC9581033; doi:10.3389/fbinf.2021.696368)
Supplement: Supplementary file 1 [file Table2.xlsx]

## Sheet: SI_Table_TPR
Protein	SycD	T3S	Peroxin 5 receptor	FANCG	gamma-secretase	PilF	ISG54	O-GlcNAc transferase	TRIP8b	SRP72	HOP	Prolyl 4-hydroxylase	Cyclophilin 40
Refs.	81	68 & 82	73	32 & 53	77	78	83	104	84	67	70	41	85
	A61E X (26)	G78E X (8)	K378A/E379A S (30/31)	G216Q F (8)	Q568K O (6)	D38A O (2)	K255E/R259E F (9/13)	N322A/N325A/N356A/N390A/N424A F (30/33/30/30/30)	E374K F (15)	A64L X (20)	S16K O (13)	Y196A F (9)	K227A F (5)
	C79Y F (10)	A112E X (8)	M411A/K415A S (29/33)	G253Q F (8)	L571K F (9)	D38Y O (2)	R292E/K410E F (12/linker)		N406A F (13)	Y86A X (8)	R77M S (6)	Y193A F (3)	N231D F (9)
	F108S F (5)	A90E X (20)		A401Q F (7)	D588K O (26)	A39D F (3)	R184E F (10)		N512A F (5)	Y89A X (11)	R77A O (6)	Y199A F (12)	F234A F (12)
	F59A F (24)	L63E X (27)		G460Q F (8)	K591E O (29)	Y40A O (4)	R292E F (12)		R543A F (2)	Y132A F (1)	E83Q O (12)	Y158A F (12)	K235A O (13)
	F72A F (3)	A131E X (27)		G521Q F (8)	L571P F (9)	Y40W O (4)	K255 O (9)		N373A O (14)		E110K/E83Q O (linker/12)	Y163A F (17)	D254A O (32)
	F72L F (3)	I102A O (32)		R563E O (16)	L571G O (9)	Q42A O (6)	R259 O (13)				E110K/E83Q/S16K O (linker/12/13)	Y164A O (18)	S274L O (25)
	F72S F (3)	L77A/R81A O (7/11)		G216Q F (8)	L571M O (9)	L43A F (7)					K229A X (5)		N278D F (6)
	F73L F (4)	F109A/H110A X (5/6)		G253Q F (8)	del L571 F (9)	L43D F (7)					E230A S (6)		C282A O (10)
	F73S F (4)	Y41A/F45A X (5/9)		A351Q F (8)		L43Y O (7)					N230Q O (6)		L284A O (12)
	G75A F (6)	C80A/Q82A O (10/12)		G460Q F (8)		L45A O (9)					N233A F (9)		K285A O (13)
	F108A/H109A X (5/6)	E113A/L116A X (9/12)		G521Q F (8)		L45Y O (9)					K239Y O (15)		D303A F (31)
	H67A F (32)	L75A/G76A X (5/6)		R563E O (16)		G46D F (10)					N246A F (22)		K308A F (2)
	H91Y O (22)	H67A F (32)		A567Q O (20)		Q49A O (13)					E271A S (13)		R312A F (6)
	I101M F (32)	L42A F (7)				Q49Y O (13)					K301A F (2)		Q315D O (9)
	K102A F (33)	L76A X (7)				R50Y O (14)					R305A X (6)		D329A F (23)
	L39A S (4)	F73A F (4)				N52A O (16)					N308A S (9)
	L42A O (7)	Q46A O (11)				N52Y O (16)					T332R S (33)
	L42F O (7)	I101A O (32)				E54A O (18)
	L65E X (30)	L39A S (4)				Q55A O (19)
	L74A F (5)	Y93A X (24)				Q55Y O (19)
	L76A S (7)	A43E X (8)				V58A O (22)
	R71A X (2)	A55E X (20)				V58Y O (22)
	S94E/Y95E O (25/26)	G77E X (8)				R61Y O (25)
	Y40A X (5)	A89E X (20)				K62A O (26)
	Y47A X (12)	G96E X (27)				K62Y O (26)
	Y93A F (24)	A111E X (8)				I66A O (30)
	Y95S O (26)	A130E X (27)				I66Y O (30)
	D136G O (33)	A123E X (20)				Q82Y O (12)
	Y52A O (17)	L62E X (27)				L99Y O (29)
	Y40C X (5)	F59A X (24)				N110A O (6)
	I134T F (31)	L74A X (5)				N110Y O (6)
		R71A X (2)				E117Y O (13)
		G75A F (6)				R120Y O (16)
		F72A F (3)				R127Y O (23)
		F44A F (9)				E130Y O (26)
		L115A F (12)				D134A O (30)
		E112A X (9)				R142Y O (4)
		Y40A X (5)				E145Y O (7)
		Y47A X (12)				L149Y O (11)
		Y52A O (17)				K155Y O (17)
		R105A O (2)				E162Y O (24)
		P107A/L114A S (4/11)				R169Y O (31)
		L39A/L42A S (4/7)				E180Y O (8)
		L76A/R80A F (7/11)				E190Y O (18)
		H67A/F73A F (32/4)				R210Y O (4)
		Y93A/I101A X (24/32)				Q234Y O (28)
		P104A/R105A S (1/2)				R237Y O (31)
		L127A/I134A O (24/31)
		Y40A/F44A F (5/9)
		Y47A/Y52A X (12/17)
		R71A/F72A X (2/3)
		L74A/G75A X (5/6)
		F108A/H109A X (5/6)
		E112A/L115A X (9/12)
		C79A/Q81A X (10/12)

## Sheet: SI_Table_Ank
Protein	Integrin-linked kinase	RFXANK	Ankyrin B	Notch	K1	VPS9	DHHC17	KIF21A	IkBa	p16	Gankrin	TRPV4
Refs.	91	92	93 & 94	65 & 103	64	87	95	96	97	98	57	99
	H99D F (1)	L195A/Y196A/V198A/R199A F (7/8/10/11)	beta hairpin tips (not specified) # (32/33/1/2 ??)	G1985A/T1987A/L1989A X (26/28/30)	H29T/H31I/S32T/A33P/Y35H/Y36L/I38A/D40T/N41G/N42H/V43L/R44E F (1/3/4/5/7/8/10/12/13/14/15/16)	Y550A F (23)	Y67A F (17)	Y1197A F (3)	G78A/T80A/L82A/H83A/L84A F (2/4/7/8)	D14E O (4)	V10A S (5)	R269H F (33)
	W110A O (12)	D121A/E122A/R123A/G124A F (32/33/1/2)	R37A/R40A F (8/11)	A1992E/A1993F X (33/34)	L45I/C47E/T48V/N51K/A52H/L55D/K56V/L58A/L59Y/E60D F (17/19/20/23/24/27/28/30/31/32)	C544A O (17)	E89A O (1)	Y1197L F (3)	T117A/P118A/L119A/H120A/L121A F (4/5/6/7/8)	A20S O (10)	A14G S (9)	R269C F (33)
		K155A/E156A/R157A F (33/1/2)		D2098A/I2099A/V2100A O (4/5/6)	H31T/S32T/A33P O (3/4/5)	K546A O (19)	N100A F (12)	D1298A F (33)	G148A/T150A/P151A/L152A/H153A O (2/4/5/6/7)	E26D O (16)	I26A S (21)	T295A F (12)
		D187A/W188A/N189A/G190A O (32/33/1/2)		V2100A/R2101A/L2102A O (6/7/8)	Y35H/Y36L/I38A F (7/8/10)	R557A O (30)	W130A F (8)	D1300A F (1)	G187A/T189A/L191A/H192A/L193A F (2/4/6/7/8)	P48L F (5)	A43G S (5)	R315W F (32)
		D221A/S222A/G223A O (33/1/2)		L2103A/D2104A/E2105A S (9/10/11)	Y35H O (7)	Y577A F (14)	V112A F (24)	D1298A/D1300A F (33/1)	G221A/T223A/L225A/H226A/L227A F (2/4/6/8)	N71S F (28)	A47G S (9)	R316C F (33)
		R141A/E145A/W146A O (19/23/24)		D1973R X (14)	Y36L O (8)	W575A O (12)	V113A F (25)	Y702A F (3)		D74N F (31)	F58I S (20)
		G174A/E178A/R179A O (19/23/24)		E2072R X (13)	D40T/N41G/N42H/V43L/R44E O (12/13/14/15/16)	Q509A F (15)	S115A O (27)	Y702L F (3)		R80L F (5)	I79V S (8)
		E206A/R212A O (18/24)		D1973A O (14)	C47D/T48V/N51K/A52H F (19/20/23/24)		Q116A F (28)	D803A F (33)		H83Y F (8)	A80G O (9)
		D171A O (16)		R2005A O (12)	L55D/K56V/L58A/L59Y/E60D F (27/28/30/31/32)		P117A F (29)	D805A F (1)		D84G F (9)	A81G S (10)
		K204A O (16)		R2005E O (12)	N51K/A52H F (23/24)		R119A O (31)	D803A/D805A F (33/1)		D84V F (9)	V89A O (18)
		K237A O (16)		E2009R O (16)	N51K F (23)			E1276H F (11)		R87L F (12)	A91G O (20)
		L195P F (7)		D1973A/E2009A O (14/16)	C47D/T48V F (19/20)			D1300A F (1)		R87P F (12)	A113G S (9)
				W2035A O (9)	C47D F (19)			E1276H/D1300A F (11/1)		E119Q O (10)	A122G S (18)
				W2035E O (9)	T48V O (20)					E120K O (11)	A147G S (10)
				W2035A/N2040A/E2072A O (9/14/13)	K75E O (16)					R124H O (15)	I155V O (18)
				N2040A O (14)	K78E O (19)						A157V O (20)
				N2040E O (14)							A188G O (18)
				N2040A/E2072A O (13)							L209A S (6)
				R2071E O (12)							V211A S (8)
				E2076A O (17)							A188G/V211A S (18/8)
				D2109A O (15)
				R1963A/R2005E/R2071E/E2072R X (4/12/12/13)
				activity determined by complex formation
