# Supplementary material for: The Effect of Mutations in the TPR and Ankyrin Families of Alpha Solenoid Repeat Proteins
Source: Front Bioinform. 2021 Jul 6;1:696368. doi: 10.3389/fbinf.2021.696368 (PMC9581033; doi:10.3389/fbinf.2021.696368)
Supplement: Supplementary file 3 [file Table4.csv]

Protein	Integrin-linked kinase	RFXANK	Ankyrin B	Notch	K1	VPS9	DHHC17	KIF21A	IkBa	p16	Gankrin	TRPV4
Refs.	91	92	93 & 94	65 & 103	64	87	95	96	97	98	57	99
	H99D F (1)	L195A/Y196A/V198A/R199A F (7/8/10/11)	beta hairpin tips (not specified) # (32/33/1/2 ??)	G1985A/T1987A/L1989A X (26/28/30)	H29T/H31I/S32T/A33P/Y35H/Y36L/I38A/D40T/N41G/N42H/V43L/R44E F (1/3/4/5/7/8/10/12/13/14/15/16)	Y550A F (23)	Y67A F (17)	Y1197A F (3)	G78A/T80A/L82A/H83A/L84A F (2/4/7/8)	D14E O (4)	V10A S (5)	R269H F (33)
	W110A O (12)	D121A/E122A/R123A/G124A F (32/33/1/2)	R37A/R40A F (8/11)	A1992E/A1993F X (33/34)	L45I/C47E/T48V/N51K/A52H/L55D/K56V/L58A/L59Y/E60D F (17/19/20/23/24/27/28/30/31/32)	C544A O (17)	E89A O (1)	Y1197L F (3)	T117A/P118A/L119A/H120A/L121A F (4/5/6/7/8)	A20S O (10)	A14G S (9)	R269C F (33)
		K155A/E156A/R157A F (33/1/2)		D2098A/I2099A/V2100A O (4/5/6)	H31T/S32T/A33P O (3/4/5)	K546A O (19)	N100A F (12)	D1298A F (33)	G148A/T150A/P151A/L152A/H153A O (2/4/5/6/7)	E26D O (16)	I26A S (21)	T295A F (12)
		D187A/W188A/N189A/G190A O (32/33/1/2)		V2100A/R2101A/L2102A O (6/7/8)	Y35H/Y36L/I38A F (7/8/10)	R557A O (30)	W130A F (8)	D1300A F (1)	G187A/T189A/L191A/H192A/L193A F (2/4/6/7/8)	P48L F (5)	A43G S (5)	R315W F (32)
		D221A/S222A/G223A O (33/1/2)		L2103A/D2104A/E2105A S (9/10/11)	Y35H O (7)	Y577A F (14)	V112A F (24)	D1298A/D1300A F (33/1)	G221A/T223A/L225A/H226A/L227A F (2/4/6/8)	N71S F (28)	A47G S (9)	R316C F (33)
		R141A/E145A/W146A O (19/23/24)		D1973R X (14)	Y36L O (8)	W575A O (12)	V113A F (25)	Y702A F (3)		D74N F (31)	F58I S (20)
		G174A/E178A/R179A O (19/23/24)		E2072R X (13)	D40T/N41G/N42H/V43L/R44E O (12/13/14/15/16)	Q509A F (15)	S115A O (27)	Y702L F (3)		R80L F (5)	I79V S (8)
		E206A/R212A O (18/24)		D1973A O (14)	C47D/T48V/N51K/A52H F (19/20/23/24)		Q116A F (28)	D803A F (33)		H83Y F (8)	A80G O (9)
		D171A O (16)		R2005A O (12)	L55D/K56V/L58A/L59Y/E60D F (27/28/30/31/32)		P117A F (29)	D805A F (1)		D84G F (9)	A81G S (10)
		K204A O (16)		R2005E O (12)	N51K/A52H F (23/24)		R119A O (31)	D803A/D805A F (33/1)		D84V F (9)	V89A O (18)
		K237A O (16)		E2009R O (16)	N51K F (23)			E1276H F (11)		R87L F (12)	A91G O (20)
		L195P F (7)		D1973A/E2009A O (14/16)	C47D/T48V F (19/20)			D1300A F (1)		R87P F (12)	A113G S (9)
				W2035A O (9)	C47D F (19)			E1276H/D1300A F (11/1)		E119Q O (10)	A122G S (18)
				W2035E O (9)	T48V O (20)					E120K O (11)	A147G S (10)
				W2035A/N2040A/E2072A O (9/14/13)	K75E O (16)					R124H O (15)	I155V O (18)
				N2040A O (14)	K78E O (19)						A157V O (20)
				N2040E O (14)							A188G O (18)
				N2040A/E2072A O (13)							L209A S (6)
				R2071E O (12)							V211A S (8)
				E2076A O (17)							A188G/V211A S (18/8)
				D2109A O (15)
				R1963A/R2005E/R2071E/E2072R X (4/12/12/13)
				activity determined by complex formation
