# Supplementary material for: The Effect of Mutations in the TPR and Ankyrin Families of Alpha Solenoid Repeat Proteins
Source: Front Bioinform. 2021 Jul 6;1:696368. doi: 10.3389/fbinf.2021.696368 (PMC9581033; doi:10.3389/fbinf.2021.696368)
Supplement: Supplementary file 4 [file Table3.csv]

Protein	SycD	T3S	Peroxin 5 receptor	FANCG	gamma-secretase	PilF	ISG54	O-GlcNAc transferase	TRIP8b	SRP72	HOP	Prolyl 4-hydroxylase	Cyclophilin 40
Refs.	81	68 & 82	73	32 & 53	77	78	83	104	84	67	70	41	85
	A61E X (26)	G78E X (8)	K378A/E379A S (30/31)	G216Q F (8)	Q568K O (6)	D38A O (2)	K255E/R259E F (9/13)	N322A/N325A/N356A/N390A/N424A F (30/33/30/30/30)	E374K F (15)	A64L X (20)	S16K O (13)	Y196A F (9)	K227A F (5)
	C79Y F (10)	A112E X (8)	M411A/K415A S (29/33)	G253Q F (8)	L571K F (9)	D38Y O (2)	R292E/K410E F (12/linker)		N406A F (13)	Y86A X (8)	R77M S (6)	Y193A F (3)	N231D F (9)
	F108S F (5)	A90E X (20)		A401Q F (7)	D588K O (26)	A39D F (3)	R184E F (10)		N512A F (5)	Y89A X (11)	R77A O (6)	Y199A F (12)	F234A F (12)
	F59A F (24)	L63E X (27)		G460Q F (8)	K591E O (29)	Y40A O (4)	R292E F (12)		R543A F (2)	Y132A F (1)	E83Q O (12)	Y158A F (12)	K235A O (13)
	F72A F (3)	A131E X (27)		G521Q F (8)	L571P F (9)	Y40W O (4)	K255 O (9)		N373A O (14)		E110K/E83Q O (linker/12)	Y163A F (17)	D254A O (32)
	F72L F (3)	I102A O (32)		R563E O (16)	L571G O (9)	Q42A O (6)	R259 O (13)				E110K/E83Q/S16K O (linker/12/13)	Y164A O (18)	S274L O (25)
	F72S F (3)	L77A/R81A O (7/11)		G216Q F (8)	L571M O (9)	L43A F (7)					K229A X (5)		N278D F (6)
	F73L F (4)	F109A/H110A X (5/6)		G253Q F (8)	del L571 F (9)	L43D F (7)					E230A S (6)		C282A O (10)
	F73S F (4)	Y41A/F45A X (5/9)		A351Q F (8)		L43Y O (7)					N230Q O (6)		L284A O (12)
	G75A F (6)	C80A/Q82A O (10/12)		G460Q F (8)		L45A O (9)					N233A F (9)		K285A O (13)
	F108A/H109A X (5/6)	E113A/L116A X (9/12)		G521Q F (8)		L45Y O (9)					K239Y O (15)		D303A F (31)
	H67A F (32)	L75A/G76A X (5/6)		R563E O (16)		G46D F (10)					N246A F (22)		K308A F (2)
	H91Y O (22)	H67A F (32)		A567Q O (20)		Q49A O (13)					E271A S (13)		R312A F (6)
	I101M F (32)	L42A F (7)				Q49Y O (13)					K301A F (2)		Q315D O (9)
	K102A F (33)	L76A X (7)				R50Y O (14)					R305A X (6)		D329A F (23)
	L39A S (4)	F73A F (4)				N52A O (16)					N308A S (9)
	L42A O (7)	Q46A O (11)				N52Y O (16)					T332R S (33)
	L42F O (7)	I101A O (32)				E54A O (18)
	L65E X (30)	L39A S (4)				Q55A O (19)
	L74A F (5)	Y93A X (24)				Q55Y O (19)
	L76A S (7)	A43E X (8)				V58A O (22)
	R71A X (2)	A55E X (20)				V58Y O (22)
	S94E/Y95E O (25/26)	G77E X (8)				R61Y O (25)
	Y40A X (5)	A89E X (20)				K62A O (26)
	Y47A X (12)	G96E X (27)				K62Y O (26)
	Y93A F (24)	A111E X (8)				I66A O (30)
	Y95S O (26)	A130E X (27)				I66Y O (30)
	D136G O (33)	A123E X (20)				Q82Y O (12)
	Y52A O (17)	L62E X (27)				L99Y O (29)
	Y40C X (5)	F59A X (24)				N110A O (6)
	I134T F (31)	L74A X (5)				N110Y O (6)
		R71A X (2)				E117Y O (13)
		G75A F (6)				R120Y O (16)
		F72A F (3)				R127Y O (23)
		F44A F (9)				E130Y O (26)
		L115A F (12)				D134A O (30)
		E112A X (9)				R142Y O (4)
		Y40A X (5)				E145Y O (7)
		Y47A X (12)				L149Y O (11)
		Y52A O (17)				K155Y O (17)
		R105A O (2)				E162Y O (24)
		P107A/L114A S (4/11)				R169Y O (31)
		L39A/L42A S (4/7)				E180Y O (8)
		L76A/R80A F (7/11)				E190Y O (18)
		H67A/F73A F (32/4)				R210Y O (4)
		Y93A/I101A X (24/32)				Q234Y O (28)
		P104A/R105A S (1/2)				R237Y O (31)
		L127A/I134A O (24/31)
		Y40A/F44A F (5/9)
		Y47A/Y52A X (12/17)
		R71A/F72A X (2/3)
		L74A/G75A X (5/6)
		F108A/H109A X (5/6)
		E112A/L115A X (9/12)
		C79A/Q81A X (10/12)
